# Supplementary material for: Knowledge and Awareness of Risk Factors for HIV Infection and about HIV Testing among Medical Students in Warsaw
Source: Viruses. 2024 Sep 15;16(9):1470. doi: 10.3390/v16091470 (PMC11437482; doi:10.3390/v16091470)
Supplement: Supplementary file 1 [file viruses-16-01470-s001.zip]

Archive with 1 entries (1 files):
- viruses-3193653-supplementary.pdf
